# Supplementary material for: New Insight Into the Interspecies Shift of Anammox Bacteria Ca. “Brocadia” and Ca. “Jettenia” in Reactors Fed With Formate and Folate
Source: Front Microbiol. 2022 Feb 3;12:802201. doi: 10.3389/fmicb.2021.802201 (PMC8851195; doi:10.3389/fmicb.2021.802201)
Supplement: Supplementary file 2 [file Table_2.XLS]

## Sheet: Table S. Title
Table S2. Network analysis

## Sheet: Number of conncetions
Label	Degree	Exclusion	Copresence	IL206	IL207	IL208	IL650	IL239_B212_S98	IL_242_B215_S101	IL651	IL_240_B213_S99	IL243_B216_S102	IL652	IL_241_B214_S100	IL244_B217_S103	IL653	IL1013_In.kontrol._s_nositelja_.jeksperiment_II..12	IL674_In.kontrol._s_nositelya_.eksperiment_II.	IL680_In.kontrol._s_nositelya_.eksperiment_II.	IL686_In.kontrol._s_nositelya_.eksperiment_II.	IL692_In.kontrol._s_nositelya_.eksperiment_II.	IL698_In.kontrol._s_nositelya_.eksperiment_II.	IL704_In.kontrol._s_nositelya_.eksperiment_II.	IL1025_	IL1014_Is.kontrol._steklo_.jeksperiment_II..12	IL675_Is.kontrol._steklo_.eksperiment_II.	IL681_Is.kontrol._steklo_.eksperiment_II.	IL687_Is.kontrol._steklo_.eksperiment_II.	IL693_Is.kontrol._steklo_.eksperiment_II.	IL699_Is.kontrol._steklo_.eksperiment_II.	IL705_Is.kontrol._steklo_.eksperiment_II.	IL1026_	IL1015_	IL676_IIn_._formiat_nositel._.eksperiment_II.	IL682_IIn_._formiat_nositel._.eksperiment_II.	IL688_IIn_._formiat_nositel._.eksperiment_II.	IL694_IIn_._formiat_nositel._.eksperiment_II.	IL700_IIn_._formiat_nositel._.eksperiment_II.	IL706_IIn_._formiat_nositel._.eksperiment_II.	IL1027_	IL1016_	IL677_IIs_._formiat_steklo_.eksperiment_II.	IL683_IIs_._formiat_steklo_.eksperiment_II.	IL689_IIs_._formiat_steklo_.eksperiment_II.	IL695_IIs_._formiat_steklo_.eksperiment_II.	IL701_IIs_._formiat_steklo_.eksperiment_II.	IL707_IIs_._formiat_steklo_.eksperiment_II.	IL1028_	IL1017_
Otu7	14	10	4	0	0	0	0	0	0	0	0	0.01	0.01	0	0	0.02	0	1.47	3.24	3.42	0.53	0.54	0.45	0.06	0.19	6.9	7.74	8.01	3.72	2.82	2.52	0.34	0.15	1.26	1.08	0.78	0.33	0.35	0.25	0.09	5.23	6.57	3.43	4.21	1.58	1.28	0.66	0.31	0.38
Otu14	12	7	5	11.26	12.33	7.2	1.85	0.86	0.23	1.76	0.63	0.1	1.72	0.68	0.15	0.28	0.42	0.13	0.02	0.02	0.09	0.02	0.03	0.01	0.27	0.01	0	0	0	0	0	0	0.43	0.07	0.04	0.02	0.07	0.03	0.05	0.04	0.03	0	0	0	0.01	0	0	0	0.42
Otu29	12	7	5	0.06	0.12	0.12	0.58	0.22	1.27	0.28	0.1	0.54	0.3	0.14	0.42	0.34	0.04	0.77	1.54	1.61	0.93	1.09	0.87	0.56	0.32	3.08	6.62	4.11	6.49	4.11	3.5	1.67	0.3	0.84	0.32	1.07	1.12	0.92	0.82	0.34	3.84	1.43	3.24	4.77	3.2	1.05	1.19	1.38	0.32
Otu36	11	6	5	1.91	3.11	1.23	0.47	0.44	0.08	0.66	0.31	0.06	0.47	0.17	0.05	0.26	1.16	0.17	0.06	0.01	0.24	0.14	0.07	0.08	0.39	0.05	0.01	0	0.02	0	0	0.01	0.67	0.22	0.09	0.04	0.29	0.11	0.08	0.08	0.01	0	0	0	0	0.01	0.01	0.03	0.84
Otu11	11	6	5	0	0	0	0.12	0.12	0.46	0.2	0.02	0.09	0.33	0.02	0.07	0.06	0.19	0.68	1.59	1.78	0.62	0.45	0.67	0.27	0.78	2.38	3.85	2.44	1.83	1.26	2.9	0.62	0.43	0.68	0.84	1.98	0.95	0.63	1.73	0.86	2.43	2.09	1.88	7.01	3.4	1.02	3.2	2.55	0.31
Otu17	11	6	5	6.54	6.14	7.94	1.74	2.28	0.31	1.1	3.14	0.46	1.81	0.69	0.12	0.41	0.88	0.54	0.06	0.3	0.54	0.13	0.21	0.13	0.43	0.1	0.01	0	0.04	0	0	0	0.5	0.36	0.08	0.23	0.4	0.17	0.12	0.14	0.02	0.05	0	0	0.01	0.01	0.01	0.01	0.6
Otu20	10	6	4	0.02	0.04	0	0.35	0.07	0.08	0.38	0.03	0.11	0.32	0.32	0.35	0.41	0.1	0.53	0.6	1.25	0.53	0.53	0.6	0.09	0.33	0.83	2.16	3.03	1.42	1	1.46	0.18	0.23	0.44	0.27	0.6	0.32	0.45	0.35	0.07	1.41	0.32	1.14	2.13	0.61	0.55	0.62	0.21	0.19
Otu19	10	5	5	3.92	3.9	10.47	1.69	0.5	0.05	3	0.66	0.12	2.1	0.18	0.05	0.5	0.21	0.05	0.02	0.03	0.03	0.02	0.03	0.01	0.05	0	0	0.01	0	0	0	0	0.13	0.06	0.02	0.03	0.04	0.02	0.03	0.03	0	0	0	0	0	0.01	0	0.01	0.16
Otu21	9	5	4	0.59	0.77	0.04	0.59	0.18	0.36	0.11	0.07	0.1	0.13	0.18	0.23	0.03	0.22	0.72	0.45	0.59	0.49	0.86	0.69	0.18	0.69	2.57	1.61	1.35	3.41	2.2	2.7	0.4	0.44	0.5	0.16	0.22	0.45	0.79	0.7	0.16	2.29	2.13	1.19	2.45	2.09	1.33	1.31	0.24	0.48
Otu25	9	5	4	0	0	0	0	0	0.01	0	0	0.02	0	0	0	0.01	0.01	0.08	0.07	0.06	0.03	0.09	0.31	0.28	0.04	0.26	0.27	0.1	0.47	0.71	1.15	0.78	0.01	0.1	0.36	0.68	0.66	0.95	2.07	1.23	0.14	1.6	1.46	3.53	2.37	1.33	2.61	3.18	0
Otu49	9	5	4	2.98	0.61	2.74	0.13	0.49	0.04	0.09	0.14	0.03	0.09	0.08	0.02	0.04	0.42	0	0	0	0.03	0.01	0.01	0	0.12	0	0	0	0.01	0	0	0	0.13	0.02	0.01	0	0.03	0.01	0.02	0	0	0.01	0	0	0	0	0	0	0.18
Otu15	7	3	4	0.74	0.95	4.21	2	2.11	0.14	11.68	6.98	0.4	11.11	4.46	0.58	1.3	1.38	1.19	2.33	0.69	2.12	1.36	1.11	2.63	0.41	0.2	0.09	0.09	0.29	0.05	0	0.17	1.08	2.52	3.52	0.92	2.44	1.52	1.06	2.51	0.04	0.94	0.03	0.02	0.31	0.19	0.02	0.12	1.58
Otu187	6	3	3	4.15	4.02	3.43	0.36	0.7	1.11	0.32	0.94	1.24	0.54	0.45	0.48	0.92	0.19	0.24	0.14	0.17	0.31	0.25	0.47	0.3	0.25	0.13	0.23	0.2	0.56	0.44	1.12	0.56	0.14	0.2	0.11	0.27	0.25	0.27	0.61	0.54	0.06	0.2	0.17	0.17	0.36	0.25	1.37	0.64	0.24
Otu171	6	3	3	2.56	2.52	2.3	0.13	0.19	0.38	0.11	0.26	0.36	0.23	0.16	0.17	0.21	0.06	0.11	0.02	0.06	0.05	0.12	0.15	0.16	0.1	0.02	0.03	0	0.16	0.25	0.39	0.23	0.04	0.1	0.04	0.12	0.08	0.12	0.2	0.13	0	0.05	0.03	0.08	0.12	0.13	0.47	0.2	0.06
Otu10	6	3	3	8.8	7.18	4.41	2.44	5.83	8.54	2.34	6.51	12.87	3.08	2.45	3.24	10.25	5.92	0.83	0.57	0.39	0.89	0.98	1.12	1.39	5.41	0.89	0.57	0.29	2.19	1.56	5.78	3.14	4.4	0.64	0.53	0.9	0.92	0.69	2.08	2.46	2.13	1.2	0.49	0.45	1.39	0.83	6.03	3.79	4.88
Otu27	5	3	2	0	0.01	0.02	0.42	0	0.02	1	0.04	0.04	1.09	0.19	0.14	0.93	0.4	0.96	1.49	0.75	0.33	0.37	0.22	0.03	0.9	1.73	1.89	0.87	0.19	0.4	0.07	0.03	1.97	0.86	1.77	0.45	0.06	0.23	0.08	0.02	3.98	1.19	3.09	1.15	0.06	0.26	0.16	0.23	1.21
Otu178	5	2	3	2.27	2.33	1.65	0.09	0.13	0.17	0.07	0.13	0.26	0.08	0.07	0.07	0.11	0.02	0.03	0	0.01	0.03	0.06	0.07	0.04	0.03	0.04	0.01	0.01	0.1	0.05	0.2	0.1	0.02	0.04	0.02	0.04	0.03	0.03	0.05	0.13	0.02	0.01	0.02	0.04	0.07	0.04	0.23	0.05	0.03
Otu6	4	2	2	0.01	0.02	0.26	11.09	0	0	11.83	0	0	9.38	0.02	0.01	1.09	7.25	4.22	8.41	5.6	1.03	0.16	0.09	0	14.84	8.19	9.92	6.25	2	0.01	0.03	0	6.69	2.9	6.77	3.83	0.32	0.03	0.01	0	14.27	7.05	9.6	5.97	0.97	0.01	0	0	5.83
Otu24	4	0	4	0.01	0.01	0.01	0.41	0.86	0.76	0.29	0.82	0.64	0.56	1.35	0.64	2.89	2.19	1.61	1.79	0.81	1.2	1.38	0.49	0.74	1.83	0.55	0.24	0.19	0.16	0.2	0.06	0.07	2.27	2.99	3.25	1.34	1.37	3.93	0.86	1.71	0.57	1.39	1.34	0.62	1.06	2.61	0.52	1.1	1.95
Otu66	3	3	0	0.38	1.14	0.45	2.23	0.41	0.38	0.13	0.02	0.01	0.16	0.1	0.05	0.19	0.17	0.05	0.01	0	0	0.02	0.04	0.02	0.14	0	0.01	0	0.02	0.04	0	0.03	0.07	0.07	0.04	0	0.03	0.6	0.06	0.12	0.04	0.02	0.01	0.01	0.04	0.17	0.07	0.19	0.1
Otu32	3	0	3	0	0	0.01	0.69	1.52	1.13	0.69	1.14	0.8	1.62	2.39	2.27	1.26	0.56	0.34	0.19	0.43	0.68	0.98	0.57	0.22	0.59	0.02	0.05	0.07	0.06	0.05	0.01	0.04	0.5	0.24	0.68	1.35	1	0.75	0.58	0.33	0.06	0.24	0.28	0.25	0.73	0.79	0.32	0.16	0.92
Otu18	3	0	3	0	0	0	0.12	2.43	2.26	0.09	2.72	2.61	0.34	3.55	1.67	3.88	0.65	0.58	0.98	0.73	3.14	1.85	1.05	0.63	0.99	0.12	0.2	0.31	0.45	0.14	0.09	0.14	0.9	0.89	1.62	2.1	3.59	1.41	1.42	1.27	0.48	0.54	0.39	0.28	3.26	0.66	0.68	0.28	1.1
Otu22	3	0	3	0	0	0	0.19	9.48	10.52	0.17	10.29	9.44	0.44	9.76	10.49	5.2	0.22	0.39	0.3	0.24	0.64	0.69	0.33	0.22	0.28	0.07	0.04	0.05	0.13	0.08	0.08	0.05	0.17	0.27	0.39	0.49	0.43	0.45	0.3	0.22	0.03	0.09	0.08	0.09	0.23	0.17	0.09	0.03	0.35
Otu35	2	0	2	0.19	0.18	0.17	2.08	0.06	0.1	1.25	0.06	0.13	1.61	0.61	0.74	1.02	0.49	0.85	0.49	0.08	0.04	0.33	0.04	0.07	1.99	1.01	0.57	0.1	0.31	0.87	0.16	0.24	0.92	0.67	0.56	0.07	0.07	0.46	0.04	0.03	3.27	1.41	0.92	0.16	0.07	0.25	0.1	0.2	0.72
Otu3	2	1	1	0.34	0.58	4.35	3.6	0.84	1.53	0.88	0.44	0.99	2.62	1.8	1.9	2.83	1.81	1.98	1.41	1.97	1.91	5.53	7.21	2.37	2.97	3.04	4.2	3.48	7.83	10.86	10.33	5.97	1.99	1.34	0.4	1.49	2	4.98	6.97	2.47	1.73	3.33	2.45	2.75	3.3	6.69	6.55	4.75	2.31
Otu5	1	0	1	0	0	0	0.72	0.53	0.05	1.05	1.45	5.17	0.96	0.5	1.54	8.94	9.17	11.25	4.9	12.84	14.76	8.32	10.28	6.72	9.07	1.55	0.44	8.08	2.58	1.02	0.03	0.93	10.43	9.95	4.19	9.18	12.24	4.91	3.34	2.72	0.3	4.95	1.12	4.83	6.2	4.49	0.54	0.48	9.73
Otu26	1	1	0	0.02	0.05	0.02	0.11	0	0	1.97	0	0	3.02	0	0	0	0	0.04	0.51	0.46	0.24	0.23	0.13	0	0	0	0.55	0.56	0.38	0.18	0	0.01	0.07	0.17	1.18	1.08	0.22	0.14	0.03	0	0	0.1	0.19	0.35	0.12	0.04	0	0	0.02
Otu9	1	0	1	0	0	0	0.26	0.5	0.49	0.23	0.45	0.39	0.27	0.58	0.35	0.84	1.33	0.28	0.76	3.58	3.36	1.56	4.8	1.6	1.43	0.3	1.16	3.48	4.03	3.38	4.28	1.43	1.18	0.34	1.35	3.23	3.79	2.08	4	1.93	1.25	0.09	1.24	4.56	4.85	4.53	5.12	2.95	1.46
[truncated: 16 more columns]

## Sheet: Edge_table
cooc_method	interactionType	name	pval	qval	weight
correl_spearman	copresence	Otu21->Otu20=correl_spearman	6.14608e-12	9.70434e-12	0.711309
correl_spearman	copresence	Otu19->Otu15=correl_spearman	2.25934e-11	3.38901e-11	0.698714
correl_spearman	copresence	Otu35->Otu6=correl_spearman	1.52639e-08	1.63542e-08	0.621365
correl_spearman	copresence	Otu24->Otu5=correl_spearman	1.1722e-08	1.31872e-08	0.625065
correl_spearman	copresence	Otu3->Otu25=correl_spearman	1.25418e-08	1.35995e-08	0.624123
correl_spearman	copresence	Otu32->Otu18=correl_spearman	1.33227e-15	3.9968e-15	0.776865
correl_spearman	copresence	Otu20->Otu7=correl_spearman	0	0	0.838434
correl_spearman	copresence	Otu19->Otu36=correl_spearman	0	0	0.846716
correl_spearman	copresence	Otu22->Otu24=correl_spearman	2.32218e-08	2.40225e-08	0.615366
correl_spearman	copresence	Otu10->Otu178=correl_spearman	4.29212e-13	8.39763e-13	0.73478
correl_spearman	copresence	Otu19->Otu14=correl_spearman	0	0	0.850208
correl_spearman	copresence	Otu49->Otu36=correl_spearman	0	0	0.827465
correl_spearman	copresence	Otu187->Otu178=correl_spearman	0	0	0.890981
correl_spearman	copresence	Otu11->Otu20=correl_spearman	1.22902e-13	2.63361e-13	0.744864
correl_spearman	copresence	Otu7->Otu11=correl_spearman	0	0	0.837286
correl_spearman	copresence	Otu49->Otu14=correl_spearman	0	0	0.844877
correl_spearman	copresence	Otu15->Otu36=correl_spearman	1.35447e-14	3.69401e-14	0.761377
correl_spearman	copresence	Otu10->Otu171=correl_spearman	1.11089e-12	1.9996e-12	0.726722
correl_spearman	copresence	Otu22->Otu18=correl_spearman	0	0	0.857939
correl_spearman	copresence	Otu29->Otu11=correl_spearman	0	0	0.838519
correl_spearman	copresence	Otu171->Otu178=correl_spearman	0	0	0.883511
correl_spearman	copresence	Otu49->Otu19=correl_spearman	1.17684e-14	3.30985e-14	0.762331
correl_spearman	copresence	Otu35->Otu27=correl_spearman	3.37522e-10	4.7464e-10	0.669811
correl_spearman	copresence	Otu25->Otu29=correl_spearman	1.21127e-08	1.32944e-08	0.624608
correl_spearman	copresence	Otu10->Otu187=correl_spearman	7.48568e-12	1.16157e-11	0.709452
correl_spearman	copresence	Otu25->Otu11=correl_spearman	2.64455e-13	5.40931e-13	0.738753
correl_spearman	copresence	Otu14->Otu15=correl_spearman	2.95901e-10	4.22715e-10	0.671312
correl_spearman	copresence	Otu21->Otu7=correl_spearman	1.29119e-13	2.70249e-13	0.744476
correl_spearman	copresence	Otu17->Otu15=correl_spearman	2.55351e-14	6.38378e-14	0.756797
correl_spearman	copresence	Otu22->Otu32=correl_spearman	0	0	0.889427
correl_spearman	copresence	Otu14->Otu36=correl_spearman	0	0	0.867754
correl_spearman	copresence	Otu21->Otu29=correl_spearman	5.28466e-14	1.21954e-13	0.751352
correl_spearman	copresence	Otu29->Otu20=correl_spearman	0	0	0.839295
correl_spearman	copresence	Otu21->Otu11=correl_spearman	1.62548e-12	2.86849e-12	0.723398
correl_spearman	copresence	Otu171->Otu187=correl_spearman	0	0	0.892227
correl_spearman	copresence	Otu19->Otu17=correl_spearman	0	0	0.899974
correl_spearman	copresence	Otu17->Otu36=correl_spearman	0	0	0.920583
correl_spearman	copresence	Otu24->Otu18=correl_spearman	1.4717e-09	1.89219e-09	0.652286
correl_spearman	copresence	Otu29->Otu7=correl_spearman	0	0	0.872799
correl_spearman	copresence	Otu17->Otu14=correl_spearman	0	0	0.900904
correl_spearman	copresence	Otu25->Otu9=correl_spearman	1.10706e-08	1.27891e-08	0.625858
correl_spearman	copresence	Otu49->Otu17=correl_spearman	0	0	0.823789
correl_spearman	copresence	Otu32->Otu24=correl_spearman	1.98533e-08	2.10212e-08	0.617624
correl_spearman	copresence	Otu6->Otu27=correl_spearman	0	0	0.82769
correl_spearman	mutualExclusion	Otu7->Otu14=correl_spearman	6.21725e-15	1.80501e-14	-0.766764
correl_spearman	mutualExclusion	Otu20->Otu66=correl_spearman	2.51312e-08	2.57024e-08	-0.61422
correl_spearman	mutualExclusion	Otu27->Otu187=correl_spearman	1.42109e-14	3.7617e-14	-0.760979
correl_spearman	mutualExclusion	Otu7->Otu171=correl_spearman	6.92795e-10	9.4472e-10	-0.661425
correl_spearman	mutualExclusion	Otu25->Otu36=correl_spearman	4.56046e-12	7.32932e-12	-0.714087
correl_spearman	mutualExclusion	Otu3->Otu14=correl_spearman	1.10839e-08	1.27891e-08	-0.625841
correl_spearman	mutualExclusion	Otu7->Otu19=correl_spearman	6.93445e-13	1.32787e-12	-0.730759
correl_spearman	mutualExclusion	Otu49->Otu20=correl_spearman	2.09254e-08	2.18987e-08	-0.616869
correl_spearman	mutualExclusion	Otu14->Otu11=correl_spearman	0	0	-0.804769
correl_spearman	mutualExclusion	Otu36->Otu21=correl_spearman	3.55514e-09	4.44392e-09	-0.641101
correl_spearman	mutualExclusion	Otu187->Otu7=correl_spearman	6.09587e-08	6.09587e-08	-0.600986
correl_spearman	mutualExclusion	Otu25->Otu14=correl_spearman	0	0	-0.820289
correl_spearman	mutualExclusion	Otu21->Otu15=correl_spearman	1.77236e-12	3.06755e-12	-0.722634
correl_spearman	mutualExclusion	Otu19->Otu25=correl_spearman	4.41758e-12	7.22876e-12	-0.714382
correl_spearman	mutualExclusion	Otu21->Otu14=correl_spearman	9.75504e-10	1.2724e-09	-0.65732
correl_spearman	mutualExclusion	Otu17->Otu11=correl_spearman	0	0	-0.803452
correl_spearman	mutualExclusion	Otu6->Otu171=correl_spearman	1.12309e-08	1.27947e-08	-0.625659
correl_spearman	mutualExclusion	Otu29->Otu66=correl_spearman	1.00477e-08	1.18985e-08	-0.627198
correl_spearman	mutualExclusion	Otu7->Otu66=correl_spearman	7.62597e-10	1.02438e-09	-0.660281
correl_spearman	mutualExclusion	Otu29->Otu17=correl_spearman	0	0	-0.823582
correl_spearman	mutualExclusion	Otu11->Otu15=correl_spearman	8.37099e-11	1.23506e-10	-0.685206
correl_spearman	mutualExclusion	Otu7->Otu17=correl_spearman	1.0052e-12	1.8577e-12	-0.727586
correl_spearman	mutualExclusion	Otu21->Otu19=correl_spearman	3.5697e-12	5.9495e-12	-0.716339
correl_spearman	mutualExclusion	Otu14->Otu20=correl_spearman	4.75469e-09	5.86195e-09	-0.637292
correl_spearman	mutualExclusion	Otu7->Otu10=correl_spearman	1.76663e-09	2.23938e-09	-0.650014
correl_spearman	mutualExclusion	Otu19->Otu29=correl_spearman	1.11022e-16	3.44552e-16	-0.793829
correl_spearman	mutualExclusion	Otu11->Otu36=correl_spearman	0	0	-0.803492
correl_spearman	mutualExclusion	Otu20->Otu36=correl_spearman	2.43686e-10	3.53737e-10	-0.673508
correl_spearman	mutualExclusion	Otu6->Otu187=correl_spearman	4.98865e-10	6.90736e-10	-0.665294
correl_spearman	mutualExclusion	Otu7->Otu49=correl_spearman	2.54374e-12	4.31956e-12	-0.719411
correl_spearman	mutualExclusion	Otu17->Otu20=correl_spearman	1.20686e-08	1.32944e-08	-0.624659
correl_spearman	mutualExclusion	Otu10->Otu20=correl_spearman	8.6454e-09	1.05147e-08	-0.629261
correl_spearman	mutualExclusion	Otu25->Otu17=correl_spearman	1.95399e-14	5.02455e-14	-0.758736
correl_spearman	mutualExclusion	Otu49->Otu29=correl_spearman	1.21458e-13	2.63361e-13	-0.744957
correl_spearman	mutualExclusion	Otu49->Otu11=correl_spearman	8.20455e-14	1.84602e-13	-0.748004
correl_spearman	mutualExclusion	Otu19->Otu11=correl_spearman	0	0	-0.829352
correl_spearman	mutualExclusion	Otu29->Otu15=correl_spearman	1.01141e-12	1.8577e-12	-0.727532
correl_spearman	mutualExclusion	Otu27->Otu178=correl_spearman	9.20435e-09	1.10452e-08	-0.628403
correl_spearman	mutualExclusion	Otu10->Otu26=correl_spearman	3.18634e-14	7.54659e-14	-0.755148
correl_spearman	mutualExclusion	Otu25->Otu49=correl_spearman	2.72227e-13	5.44453e-13	-0.738514
correl_spearman	mutualExclusion	Otu27->Otu171=correl_spearman	2.04146e-11	3.11409e-11	-0.699723
correl_spearman	mutualExclusion	Otu29->Otu36=correl_spearman	0	0	-0.854701
correl_spearman	mutualExclusion	Otu21->Otu17=correl_spearman	8.47179e-10	1.12127e-09	-0.659021
correl_spearman	mutualExclusion	Otu7->Otu36=correl_spearman	3.08642e-14	7.50751e-14	-0.75537
correl_spearman	mutualExclusion	Otu7->Otu178=correl_spearman	3.19126e-08	3.22711e-08	-0.610721
correl_spearman	mutualExclusion	Otu29->Otu14=correl_spearman	0	0	-0.836682
